# Supplementary material for: The impact of autopsy participation on clinical residency
Source: J Gen Fam Med. 2021 May 3;22(5):278–87. doi: 10.1002/jgf2.449 (PMC8411404; doi:10.1002/jgf2.449)
Supplement: Supplementary file 1 — Table S1‐S2 [file JGF2-22-278-s001.xlsx]

## Sheet: Supple
Supplementary Table 1. Generalized estimating equations for linear and log-linear models for mean number of autopsy participations among resident physicians who participated 6 times or less a													Supplementary Table 2. Continuation-ratio ordinal logit model (discrete-time hazard model) for number of autopsy participations with the robust variance estimator (clustering hospitals) a
		Log-linear model					Linear model
		Mean ratio b	95% CI		P		Mean difference c	95% CI		P					"Discrete hazard" Odds Ratio b	95% CI		P
Hospital-level variables													Hospital-level variables
	Number of autopsies (per 10)	1.12967	1.08878	1.1721	<.0001		0.2023	0.1162	0.2884	<.0001				Number of autopsies (per 10)	0.795	0.711	0.89	<.0001
	Number of deaths (per 100)	0.99698	0.97377	1.02075	0.8015		-0.0083	-0.0441	0.0275	0.6494				Number of deaths (per 100)	0.999	0.94	1.062	0.9684
	Number of beds (per 100)	0.89336	0.86275	0.92507	<.0001		-0.1692	-0.2202	-0.1181	<.0001				Number of beds (per 100)	1.258	1.09	1.452	0.0017
	University Hospital	1.03507	0.81284	1.31805	0.7799		0.0198	-0.3878	0.4273	0.9242				University Hospital	0.886	0.493	1.59	0.6842
	Urban area	0.85677	0.77709	0.94463	0.0019		-0.2591	-0.4182	-0.0999	0.0014				Urban area	1.281	1.017	1.612	0.0351
	GM department	0.99187	0.89819	1.09533	0.872		-0.0101	-0.1764	0.1561	0.9048				GM department	1.102	0.881	1.378	0.3946
Resident-level variables													Resident-level variables
	Female	1.00009	0.94087	1.06304	0.9977		-0.0057	-0.1071	0.0956	0.9118				Female	1.01	0.875	1.166	0.8926
	Internal medicine rotation													Internal medicine rotation
	0–5 month	Ref					Ref							0–5 month	Ref
	6–10 month	1.11542	0.94158	1.32135	0.2064		0.173	-0.0847	0.4306	0.1883				6–10 month	0.827	0.573	1.192	0.308
	11–15 month	1.16549	0.9768	1.39063	0.0892		0.242	-0.028	0.512	0.079				11–15 month	0.762	0.513	1.133	0.1792
	16–20 month	0.98843	0.78453	1.24533	0.9214		-0.0007	-0.3382	0.3368	0.9967				16–20 month	1.053	0.577	1.921	0.8665
	>21 month	0.93269	0.62236	1.39777	0.7357		-0.102	-0.6859	0.4818	0.7319				>21 month	1.274	0.443	3.665	0.6528
	ED duty per month													ED duty per month
	0 per month	Ref					Ref							0 per month	Ref
	1–2 per month	0.95872	0.7415	1.23957	0.7478		-0.0677	-0.4892	0.3539	0.753				1–2 per month	0.969	0.544	1.726	0.9154
	3–5 per month	1.00853	0.79931	1.2725	0.9429		0.0041	-0.3849	0.3932	0.9834				3–5 per month	0.874	0.503	1.52	0.6341
	>6 per month	1.09547	0.84889	1.41366	0.4834		0.15	-0.2806	0.5806	0.4948				>6 per month	0.701	0.384	1.282	0.2492
	Unknown	0.91068	0.68966	1.20253	0.5095		-0.1631	-0.6228	0.2966	0.4868				Unknown	1.198	0.508	2.829	0.6794
	Average number of inpatients in charge													Average number of inpatients in charge
	0–4	Ref					Ref							0–4	Ref
	5–9	1.06182	0.96664	1.16637	0.2106		0.0933	-0.0576	0.2442	0.2257				5–9	0.914	0.743	1.124	0.3941
	10–14	1.03025	0.91735	1.15706	0.6148		0.0512	-0.1351	0.2375	0.5902				10–14	0.961	0.746	1.239	0.7617
	>15	1.0279	0.90218	1.17113	0.6793		0.026	-0.1883	0.2403	0.8121				>15	1.017	0.738	1.4	0.9187
	Unknown	1.05932	0.89825	1.24926	0.4935		0.0862	-0.1931	0.3655	0.5453				Unknown	0.977	0.651	1.468	0.9115
	Study time per day													Study time per day
	0–30 minutes	Ref					Ref							0–30 minutes	Ref
	31–60 minutes	1.04353	0.97481	1.1171	0.2202		0.0654	-0.0432	0.174	0.2377				31–60 minutes	0.932	0.809	1.075	0.3335
	61–90 minutes	1.20288	1.10003	1.31534	<.0001		0.3159	0.1581	0.4736	<.0001				61–90 minutes	0.687	0.579	0.814	<.0001
	>91 minutes	1.04466	0.90514	1.2057	0.5503		0.0691	-0.162	0.3001	0.558				>91 minutes	0.746	0.563	0.989	0.0418
	None	1.07822	0.92457	1.2574	0.337		0.1297	-0.1246	0.384	0.3175				None	0.765	0.542	1.081	0.1292
	Having wish to be a pathologist													Having wish to be a pathologist
	Yes	Ref					Ref							Yes	Ref
	No	0.90321	0.65648	1.24267	0.5317		-0.2099	-0.7587	0.3388	0.4534				No	1.867	1.173	2.97	0.0084
	Unknown	1.02578	0.71688	1.4678	0.8892		-0.004	-0.6145	0.6066	0.9899				Unknown	1.448	0.84	2.496	0.1831
	CPC participations													CPC participations
	None	Ref					Ref							None	Ref
	1	1.12672	0.92403	1.37386	0.2384		0.1575	-0.1081	0.423	0.2451				1	0.767	0.434	1.358	0.3636
	2	1.35989	1.11429	1.65962	0.0025		0.4524	0.1791	0.7257	0.0012				2	0.506	0.298	0.859	0.0117
	3	1.36568	1.10064	1.69456	0.0046		0.4592	0.1529	0.7655	0.0033				3	0.517	0.284	0.94	0.0305
	4	1.4417	1.1627	1.78764	0.0009		0.5481	0.2352	0.8609	0.0006				4	0.495	0.275	0.892	0.0193
	5	1.49554	1.18397	1.8891	0.0007		0.6188	0.2574	0.9802	0.0008				5	0.469	0.253	0.867	0.0157
	6	1.55941	1.21394	2.00319	0.0005		0.7096	0.2988	1.1203	0.0007				6	0.406	0.216	0.763	0.0051
	>6	1.35633	1.10075	1.67124	0.0042		0.454	0.1643	0.7437	0.0021				>6	0.506	0.287	0.893	0.0186
a Estimated by fitting the working generalized linear models with the canonical form (i.e., assuming Poisson distribution in log-linear model and normal distribution in linear model for outcome). Confidence intervals and P values were based on robust standard errors that treated hospitals as clusters, with the independence working correlation. Note that residents who participated in autopsy >7 (n…													a Censoring of the outcome (the number of autopsy participation) was accounted for by using the "survival analysis" technique.
													b Interpretable as common odds ratio for the probability of taking a number of the outcome (autopsy participation) among the residents with more than or equal to that number: estimates >1 indicates the decrease in the average number and estimates <1 indicates the increase.
b Interpretable as increase (>1) or decrease (<1) in average number of autopsy participation on multiplicalive scale.
c Interpretable as increase (>0) or decrease (<0) in average number of autopsy participation on additive scale.
